# Supplementary material for: Solvent-Free Synthesis, In Vitro and In Silico Studies of Novel Potential 1,3,4-Thiadiazole-Based Molecules against Microbial Pathogens
Source: Molecules. 2022 Jan 6;27(2):342. doi: 10.3390/molecules27020342 (PMC8779762; doi:10.3390/molecules27020342)
Supplement: Supplementary file 1 [file molecules-27-00342-s001.zip]

Archive with 1 entries (1 files):
- molecules-1503696-supplementary.pdf
